# Supplementary material for: Near Chromosome-Level Genome Assembly and Annotation of Rhodotorula babjevae Strains Reveals High Intraspecific Divergence
Source: J Fungi (Basel). 2022 Mar 22;8(4):323. doi: 10.3390/jof8040323 (PMC9027234; doi:10.3390/jof8040323)
Supplement: Supplementary file 1 [file jof-08-00323-s001.zip]

Archive with 1 entries (1 files):
- jof-1504618-supplementary.pdf
